# Supplementary material for: Long-term exposure to elevated carbon dioxide does not alter activity levels of a coral reef fish in response to predator chemical cues
Source: Behav Ecol Sociobiol. 2017 Jul 5;71(8):108. doi: 10.1007/s00265-017-2337-x (PMC5498585; doi:10.1007/s00265-017-2337-x)
Supplement: Supplementary file 2 — (XLS 4492 kb) [file 265_2017_2337_MOESM2_ESM.xls]

## Sheet: Routine activity
Electronic Supplementary Material
Long-term exposure to elevated carbon dioxide does not alter activity levels of a coral reef fish in response to predator chemical cues
Behavioral Ecology and Sociobiology
Josefin Sundin*, Mirjam Amcoff, Fernando Mateos-González, Graham D Raby, Fredrik Jutfelt, Timothy D Clark
*Corresponding author: josefin.sundin@neuro.uu.se; josefin@teamsundin.se. Department of Neuroscience, Uppsala University, Uppsala, Sweden
Fish ID	Treatment	Time of day	Run no	Length	Mean swimming duration	Mean swimming distance
10	CO2	14:20	02	36	28.4467	803.25
11	Control	14:20	02	39	29.77	691.637
12	CO2	14:20	02	51	23.0059	807.029
13	Control	14:20	02	42	30.3567	851.71
14	CO2	14:20	02	40	30.0233	703.363
15	Control	14:20	02	38	17.0633	378.343
16	CO2	14:20	02	46	22.5643	739.961
17	Control	14:20	02	38	21.0633	462.603
18	CO2	14:20	02	42	23.0625	599.571
19	Control	16:40	03	42	28.3536	810.393
20	CO2	16:40	03	46	25.17	664.487
21	Control	16:40	03	44	10.6967	257.6
22	CO2	16:40	03	47	9.55385	224.319
23	Control	16:40	03	39	28.7367	736.243
24	CO2	16:40	03	50	15.7767	363.137
25	Control	16:40	03	48	31.15	1024.29
26	CO2	16:40	03	38	15.9567	374.163
27	Control	16:40	03	37	29.1833	672.307
28	CO2	09:30	04	43	40.0933	1227.89
29	Control	09:30	04	42	31.7033	826.167
30	CO2	09:30	04	37	17.6467	626.527
31	Control	09:30	04	45	14.78	382.813
32	CO2	09:30	04	36	14	304.75
33	Control	09:30	04	38	14.7067	350.583
34	CO2	09:30	04	46	21.9667	578.937
35	Control	09:30	04	37	27.0867	628.523
36	CO2	09:30	04	42	17.1897	437.707
37	Control	12:00	05	41	20.3233	603
38	CO2	12:00	05	37	30.93	927.627
39	Control	12:00	05	41	26.95	936.123
40	CO2	12:00	05	46	25.12	897.407
41	Control	12:00	05	43	16.54	428.883
42	CO2	12:00	05	41	34.6433	891.947
43	Control	12:00	05	36	21.3367	713.79
44	CO2	12:00	05	36	18.7033	530.977
45	Control	12:00	05	43	26.2	643.913
46	CO2	14:20	06	43	5.55333	130.563
47	Control	14:20	06	38	14.2833	274.523
48	CO2	14:20	06	44	7.54667	193.87
49	Control	14:20	06	40	25.5267	754.527
50	CO2	14:20	06	37	17.7	375.983
51	Control	14:20	06	37	22.8233	510.323
52	CO2	14:20	06	50	18.3067	444.897
53	Control	14:20	06	50	16.41	451.773
54	CO2	14:20	06	51	14.0633	337.613
55	Control	16:50	07	47	11.4233	248.813
56	CO2	16:50	07	40	21.2367	505.537
57	Control	16:50	07	44	12.8933	490.98
58	CO2	16:50	07	44	7.43333	246.863
59	Control	16:50	07	35	15.5333	349.907
60	CO2	16:50	07	40	12.4133	330.263
61	Control	16:50	07	45	7.57333	193.917
62	CO2	16:50	07	42	18.36	438.773
63	Control	16:50	07	43	15.14	331.597
64	CO2	09:30	08	47	30.9867	910.94
65	Control	09:30	08	43	14.5033	317.74
66	CO2	09:30	08	42	5.65	156.757
67	Control	09:30	08	49	17.11	527.833
68	CO2	09:30	08	33	33.4933	947
69	Control	09:30	08	41	26.75	726.123
70	CO2	09:30	08	51	16.9267	445.687
71	Control	09:30	08	40	28.4067	715.843
72	CO2	09:30	08	44	17.6533	434.84
82	CO2	14:45	10	46	7.71333	166.11
83	Control	14:45	10	50	24.7733	656.387
84	CO2	14:45	10	42	20.34	575.547
85	Control	14:45	10	37	21.95	518.447
86	CO2	14:45	10	41	16.2633	379.443
87	Control	14:45	10	43	20.5967	565.71
88	CO2	14:45	10	43	18.1367	509.723
89	Control	14:45	10	42	26.03	631.843
90	CO2	14:45	10	41	19.1433	482.337

## Sheet: Diff pre- post injection
Electronic Supplementary Material
Long-term exposure to elevated carbon dioxide does not alter activity levels of a coral reef fish in response to predator chemical cues
Behavioral Ecology and Sociobiology
Josefin Sundin*, Mirjam Amcoff, Fernando Mateos-González, Graham D Raby, Fredrik Jutfelt, Timothy D Clark
*Corresponding author: josefin.sundin@neuro.uu.se; josefin@teamsundin.se. Department of Neuroscience, Uppsala University, Uppsala, Sweden
Fish ID	Treatment	Cue	Time of day	Run no	Length	Diff swimming duration	Diff swimming distance	Diff inactivity duration
10	CO2	Pred	14:20	02	36	-6.98	-226.073	6.98
11	Control	Water	14:20	02	39	-1.27	-59.03	1.27
12	CO2	Water	14:20	02	51	-3.35826	175.785	3.35826
13	Control	Water	14:20	02	42	-0.69	-57.98	0.69
14	CO2	Pred	14:20	02	40	-5.66	-163.493	5.66
15	Control	Pred	14:20	02	38	-6.11	-139.55	6.11
16	CO2	Pred	14:20	02	46	-9.97857	-430.304	9.97857
17	Control	Pred	14:20	02	38	3.32667	65.67	-3.32667
18	CO2	Water	14:20	02	42	1.59417	52.9158	-1.59417
19	Control	Pred	16:40	03	42	-4.51239	-117.046	4.51239
20	CO2	Water	16:40	03	46	5.29897	151.224	-5.29897
21	Control	Water	16:40	03	44	8.72	379.897	-8.72
22	CO2	Water	16:40	03	47	4.75949	192.114	-4.75949
23	Control	Pred	16:40	03	39	-0.213333	-38.6433	0.213333
24	CO2	Pred	16:40	03	50	8.89667	268.57	-8.89667
25	Control	Pred	16:40	03	48	-9.01667	-430.943	9.01667
26	CO2	Pred	16:40	03	38	-7.12	-168.737	7.12
27	Control	Water	16:40	03	37	-5.37	-149.787	5.37
28	CO2	Pred	09:30	04	43	-14.6175	-522.621	14.6175
29	Control	Water	09:30	04	42	-5.90667	-159.733	5.90667
30	CO2	Water	09:30	04	37	-2.39333	-68.2433	2.39333
31	Control	Water	09:30	04	45	3.88207	144.063	-3.88207
32	CO2	Pred	09:30	04	36	2.25172	70.7224	-2.25172
33	Control	Pred	09:30	04	38	-3.38253	-79.242	3.38253
34	CO2	Pred	09:30	04	46	1.8869	67.3455	-1.8869
35	Control	Pred	09:30	04	37	-8.01	-190.293	8.01
36	CO2	Water	09:30	04	42	-5.87537	-210.468	5.87537
37	Control	Pred	12:00	05	41	-0.226667	-60.1867	0.226667
38	CO2	Water	12:00	05	37	-9.10333	-357.453	9.10333
39	Control	Water	12:00	05	41	-2.52667	-151.823	2.52667
40	CO2	Water	12:00	05	46	-1.98333	-164	1.98333
41	Control	Pred	12:00	05	43	-6.65333	-202.993	6.65333
42	CO2	Pred	12:00	05	41	-7.05667	-204.703	7.05667
43	Control	Pred	12:00	05	36	-1.26	-71.6133	1.26
44	CO2	Pred	12:00	05	36	-12.8533	-418.203	12.8533
45	Control	Water	12:00	05	43	-6.65333	-207.643	6.65333
46	CO2	Pred	14:20	06	43	2.11667	26.0267	-2.11667
47	Control	Water	14:20	06	38	0.116667	5.32	-0.116667
48	CO2	Water	14:20	06	44	-3.45667	-105.51	3.45667
49	Control	Water	14:20	06	40	-1.43	-17.36	1.43
50	CO2	Pred	14:20	06	37	-3.43103	-75.5902	3.43103
51	Control	Pred	14:20	06	37	-3.51333	-68.8033	3.51333
52	CO2	Pred	14:20	06	50	-2.83	-23.93	2.83
53	Control	Pred	14:20	06	50	-1.51	-22.5876	1.51
54	CO2	Water	14:20	06	51	-2.43333	-88.52	2.43333
55	Control	Pred	16:50	07	47	-8.08667	-190.093	8.08667
56	CO2	Water	16:50	07	40	3.85667	94.1733	-3.85667
57	Control	Water	16:50	07	44	2.82333	38.74	-2.82333
58	CO2	Water	16:50	07	44	4.54667	207.38	-4.54667
59	Control	Pred	16:50	07	35	9.99	311.857	-9.99
60	CO2	Pred	16:50	07	40	5.62333	183.35	-5.62333
61	Control	Pred	16:50	07	45	5.71	426.33	-5.71
62	CO2	Pred	16:50	07	42	8.10333	334.537	-8.10333
63	Control	Water	16:50	07	43	6.57333	213.937	-6.57333
64	CO2	Pred	09:30	08	47	-6.69	-266.29	6.69
65	Control	Water	09:30	08	43	10.67	439.003	-10.67
66	CO2	Water	09:30	08	42	5.48333	175.837	-5.48333
67	Control	Water	09:30	08	49	-0.713333	19.1633	0.713333
68	CO2	Pred	09:30	08	33	-9.20333	-290.92	9.20333
69	Control	Pred	09:30	08	41	-7.1	-190.58	7.1
70	CO2	Pred	09:30	08	51	-0.806667	-12.8633	0.806667
71	Control	Pred	09:30	08	40	-0.456667	24.0533	0.456667
72	CO2	Water	09:30	08	44	4.50667	145.45	-4.50667
82	CO2	Pred	14:45	10	46	-0.486667	-27.5167	0.486667
83	Control	Water	14:45	10	50	0.456667	56.6133	-0.456667
84	CO2	Water	14:45	10	42	-3.22	-109.28	3.22
85	Control	Water	14:45	10	37	-1.86667	-31.31	1.86667
86	CO2	Pred	14:45	10	41	-4.37333	-122.373	4.37333
87	Control	Pred	14:45	10	43	-10.9633	-331.293	10.9633
88	CO2	Pred	14:45	10	43	-10.2267	-308.537	10.2267
89	Control	Pred	14:45	10	42	-2.81333	-94.3833	2.81333
90	CO2	Water	14:45	10	41	-3.41667	-165.373	3.41667
